# Supplementary material for: Yellow fever surveillance suggests zoonotic and anthroponotic emergent potential
Source: Commun Biol. 2022 Jun 2;5:530. doi: 10.1038/s42003-022-03492-9 (PMC9163115; doi:10.1038/s42003-022-03492-9)
Supplement: Supplementary file 4 — Supplementary Data 1 [file 42003_2022_3492_MOESM4_ESM.xlsx]

## Sheet: Supplementary Data 1
Supplementary Data 1: List of sources of yellow fever case reports for the period 1970-2020.
Year	Publication Subject	Source
1970-2016	Shearer, F. M. et al. Existing and potential infection risk zones of yellow fever worldwide: a modelling analysis. Lancet Glob. Heal. 6, e270–e278 (2018)	https://doi.org/10.1016/S2214-109X(18)30024-X
2020	An update of Yellow Fever outbreak in Nigeria for Week 52	https://ncdc.gov.ng/diseases/sitreps/?cat=10&name=An%20update%20of%20Yellow%20Fever%20outbreak%20in%20Nigeria
	An update of Yellow Fever outbreak in Nigeria for Week 47	https://ncdc.gov.ng/diseases/sitreps/?cat=10&name=An%20update%20of%20Yellow%20Fever%20outbreak%20in%20Nigeria
	Yellow fever - Africa (15): Nigeria (BA, DE, EN) /ArchiveNumber:20201110.7930007	https://promedmail.org/promed-post/?id=7930007
	Yellow fever - Africa (14): Nigeria (EN, DE) /ArchiveNumber:20201108.7925355	https://promedmail.org/promed-post/?id=7925355
	Yellow fever - Americas (08): French Guiana, WHO /ArchiveNumber:20200802.7638223	https://promedmail.org/promed-post/?id=7638223
	Yellow fever - Africa (12): Gabon (NY) /Archive Number: 20200619.7485433	https://promedmail.org/promed-post/?id=7485433
	Yellow fever - Africa (11): Togo (SA) /Archive Number: 20200528.7390595	https://promedmail.org/promed-post/?id=7390595
	Yellow fever - Americas (07): Brazil (SC) /Archive Number: 20200503.7294947	https://promedmail.org/promed-post/?id=7294947
	Yellow fever - Africa (09): Ethiopia (SN) /Archive Number: 20200501.7286664	https://promedmail.org/promed-post/?id=7286664
	Yellow fever - Africa (08): South Sudan, WHO /Archive Number: 20200411.7213180	https://promedmail.org/promed-post/?id=7213180
	Yellow fever - Africa (06): Uganda, WHO /Archive Number: 20200222.7015224	https://promedmail.org/promed-post/?id=7015224
	Yellow fever - Americas (04): Brazil (SC) /Archive Number: 20200206.6959140	https://promedmail.org/promed-post/?id=6959140
	Centro Nacional de Epidemiología, Prevención y Control de Enfermedades, Ministerio de Salud, CDC - Perú	http://www.dge.gob.pe/salasituacional/sala/index/salasit_dash/143
2019	Yellow fever - Africa (28): Mali (BA, SK) further details, WHO /Archive Number: 20191228.6861595	https://promedmail.org/promed-post/?id=6861595
	Yellow fever - Americas (12): Venezuela, WHO details /Archive Number: 20191123.6793620	https://promedmail.org/promed-post/?id=6793620
	An update of Yellow Fever outbreak in Nigeria for Week 37	https://ncdc.gov.ng/diseases/sitreps/?cat=10&name=An%20update%20of%20Yellow%20Fever%20outbreak%20in%20Nigeria
	An update of Yellow Fever outbreak in Nigeria for Week 31	https://ncdc.gov.ng/diseases/sitreps/?cat=10&name=An%20update%20of%20Yellow%20Fever%20outbreak%20in%20Nigeria
	Yellow fever - Africa (10): Cote d'Ivoire /Archive Number: 20190730.6596818	https://promedmail.org/promed-post/?id=6596818
	An update of Yellow Fever outbreak in Nigeria for Week 22	https://ncdc.gov.ng/diseases/sitreps/?cat=10&name=An%20update%20of%20Yellow%20Fever%20outbreak%20in%20Nigeria
	Yellow fever - Africa (09): Uganda (OK,MQ) /Archive Number: 20190530.6492199	https://promedmail.org/promed-post/?id=6492199
	Yellow fever - Americas (06): Brazil (PR) /Archive Number: 20190325.6385229	https://promedmail.org/promed-post/?id=6385229
	Yellow fever - Americas (04): PAHO/WHO, Bolivia, Brazil, Peru /Archive Number: 20190307.6355499	https://promedmail.org/promed-post/?id=6355499
	Yellow fever - Americas (03): Brazil (PR, SP) /Archive Number: 20190211.6310963	https://promedmail.org/promed-post/?id=6310963
	Centro Nacional de Epidemiología, Prevención y Control de Enfermedades, Ministerio de Salud, CDC - Perú	http://www.dge.gob.pe/salasituacional/sala/index/salasit_dash/143
	Meregildo-Rodriguez, E. & Villegas-Chiroque, M. Fiebre amarilla selvática con serología positiva para lectospira en un barón joven peruano. Rev Perú Med exp salud pública (2019)	https://doi.org/10.17843/rpmesp.2019.364.4347
2018	Yellow fever - Africa (28): South Sudan (GB) WHO /Archive Number: 20181223.6220633	https://promedmail.org/promed-post/?id=6220633
	Organización Panamericana de Salud: Fiebre Amarilla - Actualización Epidemiológica	https://www3.paho.org/hq/index.php?option=com_docman&view=download&slug=7-december-2018-yellow-fever-epidemiological-update&Itemid=270&lang=en
	Yellow fever - Africa (20): Ethiopia (SN), Nigeria (GO) /Archive Number: 20181106.6129613	https://promedmail.org/promed-post/?id=6129613
	Yellow fever - Africa (19): Central African Republic (OP) /Archive Number: 20181029.6117404	https://promedmail.org/promed-post/?id=6117404
	An update of Yellow Fever outbreak in Nigeria for Week 42	https://ncdc.gov.ng/diseases/sitreps/?cat=10&name=An%20update%20of%20Yellow%20Fever%20outbreak%20in%20Nigeria
	Yellow fever - Africa (17): Liberia (GK) susp. /Archive Number: 20180929.6059979	https://promedmail.org/promed-post/?id=6059979
	Yellow fever - Africa (14): Republic of Congo, WHO /Archive Number: 20180908.6016093	https://promedmail.org/promed-post/?id=6016093
	Yellow fever - Americas (32): Brazil (MT) /Archive Number: 20180627.5880041	https://promedmail.org/promed-post/?id=5880041
	An update of Yellow Fever outbreak in Nigeria for Week 17	https://ncdc.gov.ng/diseases/sitreps/?cat=10&name=An%20update%20of%20Yellow%20Fever%20outbreak%20in%20Nigeria
	Organización Panamericana de Salud: Fiebre Amarilla - Actualización Epidemiológica	https://www3.paho.org/hq/index.php?option=com_docman&view=download&category_slug=fiebre-amarilla-2178&alias=44113-20-marzo-2018-fiebre-amarilla-actualizacion-epidemiologica-113&Itemid=270&lang=es
	Yellow fever - Americas (15): Brazil (RJ) /Archive Number: 20180222.5643503	https://promedmail.org/promed-post/?id=5643503
	Organización Panamericana de Salud: Fiebre Amarilla - Actualización Epidemiológica	https://www3.paho.org/hq/index.php?option=com_docman&view=download&category_slug=fiebre-amarilla-2178&alias=43621-16-febrero-2018-fiebre-amarilla-actualizacion-epidemiologica-621&Itemid=270&lang=es
	Centro Nacional de Epidemiología, Prevención y Control de Enfermedades, Ministerio de Salud, CDC - Perú	http://www.dge.gob.pe/salasituacional/sala/index/salasit_dash/143
2017	Ministério da Saúde (BR). Secretaria de Vigilância em Saúde. Vigilância em saúde no Brasil 2003-2019: da criação da Secretaria de Vigilância em Saúde aos dias atuais.	https://ameci.org.br/wp-content/uploads/2019/09/boletim-especial-21ago19-web.pdf
	Boletim epidemiológico febre amarela – 2017 governo do estado de são paulo secretaria de estado da saúde	http://www.saude.sp.gov.br/resources/cve-centro-de-vigilancia-epidemiologica/areas-de-vigilancia/doencas-de-transmissao-por-vetores-e-zoonoses/doc/famarela/fa17_271117boletim_epidemiologico.pdf
	Centro Nacional de Epidemiología, Prevención y Control de Enfermedades, Ministerio de Salud, CDC - Perú	https://www.dge.gob.pe/salasituacional/sala/index/salasit_dash/143
	Yellow fever - Americas (58): Brazil (Sao Paulo) fatal, confirmed /Archive Number: 20171024.5401984	https://promedmail.org/promed-post/?id=5401984
	Yellow fever - Americas (06): Brazil (Minas Gerais, Espirito Santo) /Archive Number: 20170119.4776143	https://promedmail.org/promed-post/?id=20170119.4776143
	Coes – febre amarela Centro de operações de emergências em saúde pública sobre febre amarela Informe – nº 43/2017	https://sbim.org.br/images/files/ms-febreamarela-170531.pdf
	Boletim Epidemiológico Volumen 48 Nº28-2017 Secretaria de vigilancia em Saúde
	16 February 2017: Yellow Fever – Epidemiological Update - Pan American Health Organization - WHO	https://www.paho.org/en/documents/16-february-2017-yellow-fever-epidemiological-update-0
	02 March 2017: Yellow Fever – Epidemiological Update - Pan American Health Organization - WHO	https://www.paho.org/en/documents/2-march-2017-yellow-fever-epidemiological-update-1
	09 March 2017: Yellow Fever – Epidemiological Update - Pan American Health Organization - WHO	https://www.paho.org/en/documents/9-march-2017-yellow-fever-epidemiological-update-1
	16 March 2017: Yellow Fever – Epidemiological Update - Pan American Health Organization - WHO	https://www.paho.org/en/documents/16-march-2017-yellow-fever-epidemiological-update-0
	23 March 2017: Yellow Fever – Epidemiological Update - Pan American Health Organization - WHO	https://www.paho.org/en/documents/23-march-2017-yellow-fever-epidemiological-update
	03 April 2017: Yellow Fever – Epidemiological Update - Pan American Health Organization - WHO	https://www.paho.org/en/documents/3-april-2017-yellow-fever-epidemiological-update-0
	10 April 2017: Yellow Fever – Epidemiological Update - Pan American Health Organization - WHO	https://www.paho.org/en/documents/10-april-2017-yellow-fever-epidemiological-update-0
	17 April 2017: Yellow Fever – Epidemiological Update - Pan American Health Organization - WHO	https://www.paho.org/en/documents/17-april-2017-yellow-fever-epidemiological-update-0
	25 April 2017: Yellow Fever – Epidemiological Update - Pan American Health Organization - WHO	https://www.paho.org/en/documents/25-april-2017-yellow-fever-epidemiological-update-0
	02 May 2017: Yellow Fever – Epidemiological Update - Pan American Health Organization - WHO	https://www.paho.org/en/documents/2-may-2017-yellow-fever-epidemiological-update-0
	24 May 2017: Yellow Fever – Epidemiological Update - Pan American Health Organization - WHO	https://www.paho.org/en/documents/24-may-2017-yellow-fever-epidemiological-update-0
	10 July 2017: Yellow Fever – Epidemiological Update - Pan American Health Organization - WHO	https://www.paho.org/en/documents/10-july-2017-yellow-fever-epidemiological-update-0
	Wouthuyzen-Bakker M, et al. Yellow fever in a traveller returning from Suriname to the Netherlands. Euro Surveill. 22, 30488 (2017)	http://dx.doi.org/10.2807/1560-7917.ES.2017.22.11.30488
	Nwachukwu, William E., et al. The response to re-emergence of yellow fever in Nigeria, 2017. International Journal of Infectious Diseases. 92, 189-196 (2020)	https://doi.org/10.1016/j.ijid.2019.12.034
	Fiebre Amarilla Semana Epidemiologica 01-27/ 2017, Ecuador	https://www.salud.gob.ec/wp-content/uploads/2017/03/vvFA_SE-27.pdf
	YELLOW FEVER - AFRICA (09): NIGERIA (KWARA) / Archive Number: 20171005.5360414	https://promedmail.org/promed-post/?id=5360414
2016	Situación Epidemiológica de Fiebre Amarilla en la Región Amazonas / Epidemiological situation of yellow fever in the Amazon region	http://www.dge.gob.pe/portal/docs/tools/teleconferencia/asistencia/2017_03_09Fas/01.pdf
	Sala virtual de situación de salud, CDC Perú	https://www.dge.gob.pe/salasituacional/sala/index/salasit_dash/143
	22 April 2016: Yellow Fever – Epidemiological Update - Pan American Health Organization - WHO	https://www.paho.org/en/documents/22-april-2016-yellow-fever-epidemiological-alert
	26 July 2016: Yellow Fever – Epidemiological Update - Pan American Health Organization - WHO	https://www.paho.org/en/documents/26-july-2016-yellow-fever-epidemiological-update
	14 september 2016: Yellow Fever – Epidemiological Update - Pan American Health Organization - WHO	https://www.paho.org/en/documents/14-september-2016-yellow-fever-epidemiological-update-0
	RAPID RISK ASSESSMENT: Outbreaks of yellow fever in Angola, Democratic Republic of Congo and Uganda	https://www.ecdc.europa.eu/sites/default/files/media/en/publications/Publications/RRA-Yellow%20fever-first-update-Angola-China-DRC-Uganda-May-2016.pdf
	Kwagonza, Leocadia, et al. "Outbreak of yellow fever in central and southwestern Uganda, February–May 2016." BMC infectious diseases 18, 1-9 (2018)	https://doi.org/10.1186/s12879-018-3440-y
	Situation Report Yellow fever 16 Jun 2016 WHO	http://apps.who.int/iris/bitstream/handle/10665/242438/yellowfeversitrep-16Jun2016-eng.pdf;jsessionid=C7A626990CCA30EBD0A255DD4447FD7F?sequence=1
	Rapport de situation fièvre jaune en République Démocratique du Congo , Sitrep du 13 juin 2016	https://www.afro.who.int/fr/news/rapport-de-situation-fievre-jaune-en-republique-democratique-du-congo-sitrep-du-13-juin-2016
	Rapport de situation fièvre jaune en RD Congo 19 Août 2016, Organisation mondiale de la Santé	https://reliefweb.int/sites/reliefweb.int/files/resources/drc_yellow_fever_18August2016_French.pdf
	Ingelbeen B, Weregemere NA, et al. (2018) Urban yellow fever outbreak—Democratic Republic of the Congo, 2016: Towards more rapid case detection. PLoS Negl Trop Dis 12(12): e0007029	https://journals.plos.org/plosntds/article?id=10.1371/journal.pntd.0007029
	Situation report | Yellow fever outbreak in Angola, 30 March 2016	https://www.afro.who.int/publications/situation-report-yellow-fever-outbreak-angola-30-march-2016
	Situation report | Yellow fever outbreak in Angola, 16 Sep 2016	http://apps.who.int/iris/bitstream/handle/10665/250254/yellowfeversitrep30Sep16-eng.pdf?sequence=1
	Situation report | Yellow fever outbreak in Angola, 29 Sep 2016	https://www.afro.who.int/publications/situation-report-yellow-fever-outbreak-angola-29-september-2016
	Situation report | Yellow fever outbreak in Angola, 27 Jun 2016	https://www.afro.who.int/publications/situation-report-yellow-fever-outbreak-angola-27-june-2016
	New: Cunene: Cuanhama e Cahama registam primeriros casos de febre-amarela	http://cdn1.portalangop.co.ao/angola/pt_pt/noticias/saude/2016/5/23/Cunene-Cuanhama-Cahama-registam-primeiros-casos-febre-amarela,782087e8-d8f4-485b-a660-b37151739c76.html
	New: Mais 300 mil cidados serao vacinados contra febre-amarela-Menongue	https://cdn1.portalangop.co.ao/angola/pt_pt/noticias/saude/2016/7/32/Mais-300-mil-cidadaos-serao-vacinados-contra-febre-amarela-Menongue,ef0c4c10-3214-4e44-866d-4fcdc6f9cebf.html
	Plan nacional para la prevención y control de la fiebre amarilla en colombia 2017 – 2023	https://www.minsalud.gov.co/sites/rid/Lists/BibliotecaDigital/RIDE/VS/PP/ET/plan-nal-prevencion-control-fiebre-amarilla-colombia-2017-2022.pdf
	Sala situacional SE04-2018-Dirección de Alerta 01-02-2018	http://www.dge.gob.pe/portal/docs/tools/teleconferencia/2018/SE052018/01.pdf
2015	Sala situacional SE04-2018-Dirección de Alerta 01-02-2018	http://www.dge.gob.pe/portal/docs/tools/teleconferencia/2018/SE052018/01.pdf
2014	Boletín Epidemiológico del Perú, Ministerio de Salud, Perú	http://www.dge.gob.pe/portal/docs/vigilancia/boletines/2014/53.pdf
2013	Sala situacional SE04-2018-Dirección de Alerta 01-02-2018	http://www.dge.gob.pe/portal/docs/tools/teleconferencia/2018/SE052018/01.pdf
2012 - 2013	Lilay, A. et al. Reemergence of yellow fever in Ethiopia after 50 years, 2013: epidemiological and entomological investigations. BMC Infect Dis 17, 343 (2017)	https://doi.org/10.1186/s12879-017-2435-4
2012	Resumen Ejecutivo Evaluación de la Estrategia Nacional de Inmunizaciones Ecuador 2017	https://sni.gob.ec/documents/10180/4501029/INFORME+EJECUTIVO_EVALUACION+INMUNIZACIONES.pdf/331907da-8608-4673-a282-412f3e913ac6
2011	Boletín Epidemiológico del Perú, Ministerio de Salud, Perú	https://www.dge.gob.pe/portal/docs/vigilancia/boletines/2016/37.pdf
2010	Alerta Epidemiológica Nº01 DRSC/DEIS/DE-2010	http://www.diresacusco.gob.pe/inteligencia/epidemiologia/alertas/ALERTA%20EPIDEMIOL%C3%93GICA%20N%C2%BA%20%2001.pdf
2010 - 2011	Wamala, J. F. et al. Epidemiological and laboratory characterization of a yellow fever outbreak in northern Uganda, October 2010–January 2011. Int. J. Infec. Dis., 16, e536-e542 (2012)	https://doi.org/10.1016/j.ijid.2012.03.004
2009	Plan nacional para la prevención y control de la fiebre amarilla en Colombia 2017 – 2023	https://www.minsalud.gov.co/sites/rid/Lists/BibliotecaDigital/RIDE/VS/PP/ET/plan-nal-prevencion-control-fiebre-amarilla-colombia-2017-2022.pdf
2008 - 2009	Romano A. P. M., et al. Yellow Fever Outbreaks in Unvaccinated Populations, Brazil, 2008– 2009. PLoS Negl Trop Dis. 8, e2740 (2014)	https://journals.plos.org/plosntds/article?id=10.1371/journal.pntd.0002740#references
2008	Paho Special Report: Yellow fever in Paraguay	https://reliefweb.int/sites/reliefweb.int/files/resources/836BE9CD7893BAC8852574040076417A-Full_Report.pdf
2008	Se confirmaron dos nuevos casos de fiebre amarilla Argentina	https://www.pagina12.com.ar/diario/ultimas/20-100626-2008-03-13.html
2008	Informe de la situación de la fiebre amarilla. Argentina, 31 de marzo 2008	http://www.femeba.org.ar/documentos/download/428-parte_fiebre_amarilla_abril.pdf
2008	Weekly epidemiological record, Yellow fever in Africa and Central and South America, 2008–2009	https://www.who.int/wer/2011/wer8604.pdf?ua=1
2007	Plan nacional para la prevención y control de la fiebre amarilla en Colombia 2017 – 2023	https://www.minsalud.gov.co/sites/rid/Lists/BibliotecaDigital/RIDE/VS/PP/ET/plan-nal-prevencion-control-fiebre-amarilla-colombia-2017-2022.pdf
2004	EID Weekly Updates: Emerging and Reemerging Infectious Diseases, Region of the Americas	https://iris.paho.org/bitstream/handle/10665.2/50899/EpiUpdate24June2004_eng.pdf?sequence=1&isAllowed=y
2003	Plan nacional para la prevención y control de la fiebre amarilla en Colombia 2017 – 2023	https://www.minsalud.gov.co/sites/rid/Lists/BibliotecaDigital/RIDE/VS/PP/ET/plan-nal-prevencion-control-fiebre-amarilla-colombia-2017-2022.pdf
2002	Baronti, C., et al. Molecular epidemiology of yellow fever in Bolivia from 1999 to 2008. Vector-Borne and Zoonotic Diseases, 11, 277-284 (2011)	https://www.liebertpub.com/doi/abs/10.1089/vbz.2010.0017
2002	Situación Epidemiológica de Fiebre Amarilla en la Región Amazonas / Epidemiological situation of yellow fever in the Amazon region	http://www.dge.gob.pe/portal/docs/tools/teleconferencia/asistencia/2017_03_09Fas/01.pdf
2001	Sala situacional SE04-2018-Dirección de Alerta 01-02-2018	http://www.dge.gob.pe/portal/docs/tools/teleconferencia/2018/SE052018/01.pdf
1999	Comisión de Coordinación para la prevención y control de la fiebre amarilla, Ministerio de Salud, Perú	http://bvs.minsa.gob.pe/local/MINSA/3060.pdf
1998	Yellow fever - Sudan (South) / Archive Number:20030523.1263	https://promedmail.org/promed-post/?id=20030523.1263
1998	Yellow fever cases reported in Liberia, 1950- 2004	https://www.who.int/csr/disease/yellowfev/liberia_en.pdf
1996 - 1997	Weekly Epidemiological Record, No. 46, 13 November 1998 Yellow fever, 1996-1997	https://apps.who.int/iris/bitstream/handle/10665/230623/WER7346_354-359.PDF?sequence=1
1994 - 1999	Sala situacional SE04-2018-Dirección de Alerta 01-02-2018	http://www.dge.gob.pe/portal/docs/tools/teleconferencia/2018/SE052018/01.pdf
1992	Diseases Subject to the International Health Regulations - Yellow fever and plague cases and deaths reported in the Region of the Americas as for 31 July 1992	https://iris.paho.org/bitstream/handle/10665.2/38033/14415.pdf?sequence=1&isAllowed=y
1986	De Cock, K. M., et al. Epidemic yellow fever in eastern Nigeria, 1986. The Lancet, 331, 630-633 (1988)	https://doi.org/10.1016/S0140-6736(88)91425-0
1977 - 1999	Juliet E. Bryant, Alan D.T. Barrett, Comparative phylogenies of yellow fever isolates from Peru and Brazil, FEMS Immunology & Medical Microbiology, Volume 39, Issue 2, November 2003, Pages 103–118	https://doi.org/10.1016/S0928-8244(03)00238-4
1980 - 1998	Boletim Epidemiológico Evolução temporal das doenças de notificação compulsória no Brasil de 1980 a 1998	https://bvsms.saude.gov.br/bvs/periodicos/boletim_epi_edicao_especial.pdf
1973 - 2008	Camara F. P. et al. Demographic profile of sylvatic yellow fever (SYF) in Brazil from 1973 to 2008. Trans. R. Soc. Trop. Med. Hyg. 107, 324–327 (2013)	https://academic.oup.com/trstmh/article-abstract/107/5/324/1894334?redirectedFrom=fulltext&login=false
1984 - 1996	Vainio, Jari, Cutts, Felicity, World Health Organization. Department of Vaccines and Biologicals & World Health Organization. Communicable Disease Surveillance and Response. (‎1998)‎. Yellow fever / written by Jari Vainio and Felicity Cutts	https://apps.who.int/iris/handle/10665/64455
1979	Vidales, H., et al. Estudio de un brote epidémico de fiebre amarilla selvática en el pie de monte de la Sierra Nevada de Santa Marta, 1979. Biomédica, 1, 171-186 (1981)	https://doi.org/10.7705/biomedica.v1i4.1800
