# Supplementary material for: Yellow fever surveillance suggests zoonotic and anthroponotic emergent potential
Source: Commun Biol. 2022 Jun 2;5:530. doi: 10.1038/s42003-022-03492-9 (PMC9163115; doi:10.1038/s42003-022-03492-9)
Supplement: Supplementary file 5 — Supplementary Data 2 [file 42003_2022_3492_MOESM5_ESM.xlsx]

## Sheet: Supplementary Data 2
Supplementary Data 2: Occurrence of yellow fever case reports in the spatial units used for modelling (i.e., in 7,774-km2 hexagons). Geographic coordinates of hexagon centroids are shown.
Late 20th century (1970-2000)		Early 21st century (2001-2017)
X coordinate	Y coordinate	X coordinate	Y coordinate
-14.2566	-70.6601	-28.4005	-55.5829
-22.1891	-57.4763	-28.9765	-54.1096
-19.9246	-54.5933	-28.1153	-53.8248
-20.663	-54.0218	-28.8287	-53.2271
-20.1196	-50.5331	-29.5393	-52.616
-19.8803	-48.6134	-27.3996	-54.413
-16.8959	-65.5727	-25.5097	-57.8397
-18.276	-63.8055	-26.5345	-54.1312
-19.0199	-63.319	-25.6649	-53.8573
-18.1553	-62.9967	-27.4777	-50.3646
-17.4074	-63.4873	-22.0425	-56.6568
-15.8514	-69.9066	-21.1569	-56.3929
-15.0062	-70.2193	-20.2611	-56.1478
-14.1862	-69.8364	-24.5154	-56.68
-16.5217	-63.1955	-22.7724	-56.1099
-16.3785	-62.4271	-21.8898	-55.844
-13.9782	-59.9633	-20.0957	-55.3663
-19.0939	-54.1975	-25.2396	-56.1253
-18.5822	-49.4493	-19.9246	-54.5933
-18.3397	-47.5457	-20.663	-54.0218
-17.4799	-52.1341	-20.1196	-50.5331
-18.1409	-51.7326	-19.8803	-48.6134
-17.2644	-50.2749	-23.0104	-49.3046
-17.1515	-49.3481	-23.758	-48.6823
-17.0353	-48.4226	-22.8473	-48.5202
-17.6904	-47.9936	-21.9428	-48.3102
-16.9159	-47.4982	-21.1689	-47.7852
-17.569	-47.0633	-23.3573	-47.0995
-14.498	-57.7741	-22.4617	-46.908
-15.7657	-56.0896	-16.8959	-65.5727
-16.7112	-51.6135	-16.7808	-64.7691
-16.6032	-50.6915	-17.2761	-62.6963
-16.492	-49.7709	-16.4432	-68.4643
-16.0457	-52.0245	-15.8514	-69.9066
-15.9393	-51.1087	-15.503	-67.3118
-15.8298	-50.1938	-15.0062	-70.2193
-15.7174	-49.2796	-14.0982	-69.026
-16.3776	-48.8512	-16.656	-63.9764
-16.2602	-47.9324	-16.1643	-60.7243
-15.484	-47.4526	-15.3427	-59.2187
-15.0549	-49.7077	-16.0193	-58.8551
-14.9417	-48.7989	-18.9357	-58.0192
-14.279	-49.2313	-17.7738	-54.9441
-14.1653	-48.327	-19.2013	-55.1171
-14.0489	-47.4224	-17.5821	-53.0673
-14.7071	-46.9815	-18.6845	-50.4061
-12.7966	-74.0306	-16.8159	-52.5371
-12.7993	-72.3632	-18.1409	-51.7326
-13.5549	-71.9296	-18.0338	-50.7944
-11.1875	-74.9068	-17.2644	-50.2749
-8.97196	-76.4271	-17.1515	-49.3481
-10.4513	-75.4468	-17.8056	-48.9266
-10.4705	-74.5695	-17.0353	-48.4226
-9.71062	-75.9446	-17.6904	-47.9936
-6.79762	-76.9554	-17.569	-47.0633
-6.10324	-76.5312	-14.498	-57.7741
-8.23511	-76.902	-15.939	-57.9294
-6.83295	-76.0664	-14.411	-56.87
-3.86803	-78.8076	-15.0898	-56.4782
-4.1668	-74.3108	-16.5274	-56.6309
-3.53932	-73.8614	-14.9044	-54.6617
-4.29525	-73.3884	-14.7071	-52.8497
-5.67583	-49.1199	-16.7112	-51.6135
-8.51712	-49.1495	-16.6032	-50.6915
-5.49998	-47.3414	-16.492	-49.7709
-6.16588	-46.8988	-16.0457	-52.0245
-9.00016	-46.9174	-15.9393	-51.1087
-8.49778	-64.0265	-15.8298	-50.1938
-10.5201	-61.9201	-15.7174	-49.2796
-11.2153	-61.5184	-16.3776	-48.8512
-10.2934	-59.287	-15.6021	-48.3659
-4.15634	-55.6924	-16.2602	-47.9324
-8.67368	-57.4924	-15.484	-47.4526
-11.589	-57.5849	-16.1399	-47.0141
-12.0966	-55.4008	-14.3901	-50.1357
-7.9457	-50.47	-15.0549	-49.7077
-12.4855	-52.3112	-14.9417	-48.7989
-8.61671	-50.0345	-14.8257	-47.8902
-11.9505	-47.8446	-14.279	-49.2313
-13.3887	-47.8623	-14.1653	-48.327
-13.2721	-46.9612	-14.0489	-47.4224
-13.93	-46.5176	-14.7071	-46.9815
-16.0167	-46.0962	-12.7966	-74.0306
-16.6679	-45.6516	-12.8132	-73.1993
-13.6969	-44.6968	-12.7993	-72.3632
-5.41375	-46.45	-13.5062	-71.0979
-5.98515	-45.1099	-12.6817	-70.7192
-6.64236	-44.6615	-11.9774	-74.4299
-6.54231	-43.7619	-11.1704	-75.7971
-7.59272	-41.0408	-11.1875	-74.9068
-5.32509	-45.557	-11.1744	-71.5816
-4.57388	-45.1103	-11.9231	-71.1626
-1.08943	-77.9794	-8.97196	-76.4271
-2.49753	-77.9505	-10.4513	-75.4468
-0.488982	-76.6425	-10.4705	-74.5695
-1.88367	-76.6178	-9.71062	-75.9446
-1.95754	-75.7128	-9.73201	-75.0667
-1.30961	-75.269	-11.1179	-70.7133
-1.20561	-63.1106	-8.26262	-76.0196
-2.37838	-52.1812	-8.99633	-75.5466
-1.62301	-51.7355	-9.02149	-74.6611
-1.54498	-50.8563	-8.32857	-74.2352
-0.793337	-50.4084	-9.05544	-73.7647
-0.71406	-49.5337	-6.06546	-77.4201
-1.33614	-48.1681	-6.79762	-76.9554
-1.98747	-47.7745	-6.10324	-76.5312
-1.23649	-47.3321	-8.23511	-76.902
-2.11316	-56.9887	-7.5299	-76.4887
-1.95044	-55.2415	-6.83295	-76.0664
-1.85918	-54.3681	-6.1463	-75.6362
-3.13552	-52.6275	-7.56238	-75.6002
-3.05433	-51.7477	-6.87424	-75.1706
-2.73892	-48.2181	-5.29546	-78.7685
-3.17876	-60.9208	-4.60077	-78.346
-3.10477	-60.0476	-3.91155	-77.9193
-2.95252	-58.3018	-4.64259	-77.4574
-2.62932	-54.8094	-4.07911	-75.224
-3.09592	-44.2012	-4.1668	-74.3108
-9.08353	13.2547	-4.29525	-73.3884
1.96733	-72.1109	-3.65558	-72.9367
6.34289	-75.8576	-4.12091	-71.5463
6.65391	-73.5687	-4.00298	-70.6366
8.04611	-72.671	-3.55848	-49.5437
4.68066	-73.9946	-6.50649	-50.4587
5.27943	-73.5452	-5.74973	-50.0082
3.30794	-73.9715	-5.03449	-49.5847
3.17396	-73.0502	-7.1779	-50.0231
5.49376	-71.7101	-5.67583	-49.1199
6.27184	-71.2635	-7.84815	-49.5868
3.33844	-72.1339	-5.58439	-48.2314
2.55978	-60.9164	-8.51712	-49.1495
5.43008	-67.611	-7.00561	-48.2423
3.65634	-64.4596	-6.25246	-47.7909
3.23383	-61.3567	-5.49998	-47.3414
3.888	-54.3246	-9.18472	-48.7113
4.0486	-52.5763	-7.67226	-47.8018
10.8269	-74.5279	-6.16588	-46.8988
11.2384	-74.0118	-9.09199	-47.816
10.7927	-73.6414	-11.8394	-46.9474
7.91859	-11.8998	-4.6515	-70.1742
8.5918	-11.4674	-3.90691	-69.7346
7.21826	-11.4007	-11.8303	-70.3579
5.6991	-9.52885	-11.0713	-69.8243
5.10725	-9.00492	-13.4351	-70.2784
7.84613	-11.0032	-12.581	-69.9311
7.10104	-10.5412	-11.7709	-69.4827
8.43842	-9.66751	-8.74256	-67.5189
6.36995	-10.0722	-13.3427	-69.4765
7.02588	-9.64404	-12.4795	-69.1312
6.94711	-8.74503	-10.2052	-67.5746
7.60968	-8.30363	-6.34802	-64.4276
6.10265	-7.39602	-4.07859	-63.107
8.5977	-4.67989	-10.0874	-65.8255
6.57431	-5.1252	-8.49778	-64.0265
7.20828	-4.67269	-3.86378	-60.4867
7.8393	-4.21858	-9.89332	-63.2016
7.07962	-3.75808	-4.54978	-60.0542
14.0876	-16.4845	-3.78932	-59.6141
13.3024	-16.0641	-10.5909	-62.7974
13.987	-15.6534	-11.2877	-62.3989
13.2198	-15.173	-10.5201	-61.9201
13.8982	-14.7529	-3.63561	-57.8693
13.1311	-14.2766	-11.2153	-61.5184
11.5087	-12.4428	-12.6012	-60.7302
12.1803	-12.0112	-4.15634	-55.6924
10.0848	-12.4031	-10.9837	-58.8765
11.4281	-11.5388	-10.7308	-56.2328
9.33803	-11.934	-9.95898	-55.7716
9.263	-11.0336	-12.9589	-56.771
11.2392	-3.776	-9.86965	-54.8917
10.4687	-3.31105	-12.0966	-55.4008
9.69567	-2.84725	-11.3235	-54.9312
11.4929	-1.4637	-6.69483	-52.2164
11.4929	-0.536302	-12.7771	-54.9871
12.4866	-7.92457	-6.60026	-51.3389
12.2857	-1.92866	-7.27351	-50.9047
15.4246	-16.4737	-9.38923	-50.4824
14.6653	-15.2355	-8.61671	-50.0345
14.5742	-14.3311	-13.7231	-50.5634
7.96291	3.13299	-12.1718	-49.6328
8.71702	3.59433	-13.6142	-49.6633
7.32287	3.58445	-12.7265	-48.3011
8.07406	4.04472	-13.2721	-46.9612
7.42649	4.49341	-15.1148	-44.7117
6.86374	5.8439	-15.7632	-44.2596
6.20232	6.28637	-16.4091	-43.8057
5.53741	6.72715	-15.5029	-42.4114
6.28135	7.18478	-18.3312	-42.4323
7.02588	7.64404	-17.5509	-41.9591
7.10104	8.54119	-17.3988	-41.0256
6.42867	8.97576	-19.5986	-41.5061
4.30142	18.6229	-18.8126	-41.0304
8.42809	27.0533	-18.0242	-40.5595
0.526171	35.9208	-20.2279	-41.0396
11.5087	10.4428	-19.4387	-40.5627
10.4132	13.9677	-18.6485	-40.1259
11.1772	14.4346	-20.7476	-40.7638
11.2392	1.776	-20.0073	-40.3072
10.6165	2.23307	-19.3031	-39.8925
10.7488	3.15309	-13.93	-46.5176
8.82522	4.50625	-16.7934	-46.5746
11.0798	5.90066	-16.0167	-46.0962
10.424	6.34493	-20.277	-46.2694
11.9252	7.28262	-19.5118	-45.7538
12.6766	7.75524	-18.7492	-45.2499
9.01671	6.32306	-17.1858	-44.2778
12.0133	8.1942	-20.1535	-45.3156
11.3476	8.63149	-19.3811	-44.8054
9.263	9.03355	-18.4707	-43.3702
10.0099	9.5013	-20.6577	-43.9133
9.13324	26.6438	-19.109	-42.9136
9.17586	27.5209	-22.0598	-43.9948
-0.418878	-77.5443	-19.7444	-42.455
0.245269	-77.1068	-20.3769	-41.9944
0.0709515	-75.2913	-22.5416	-42.562
-0.0672754	-49.9896	-21.7793	-42.0397
0.293632	12.8276	-21.0063	-41.5316
11.6863	0.390897	-12.4986	-46.5033
		-13.6969	-44.6968
		-6.07702	-46.0052
		-8.24531	-46.4627
		-6.64236	-44.6615
		-6.54231	-43.7619
		-6.43644	-42.8601
		-7.69996	-35.9967
		-4.57388	-45.1103
		-5.2332	-44.6621
		-1.08943	-77.9794
		-0.488982	-76.6425
		-1.30961	-75.269
		-2.0494	-74.8013
		-1.50555	-66.6389
		-1.42861	-65.7534
		-2.49493	-61.3565
		-1.66385	-60.0439
		-2.34618	-59.6087
		-1.78259	-53.4922
		-1.70182	-52.6143
		-2.37838	-52.1812
		-1.62301	-51.7355
		-1.54498	-50.8563
		-0.71406	-49.5337
		-2.17213	-49.5513
		-1.33614	-48.1681
		-0.781186	-47.7596
		-1.98747	-47.7745
		-1.23649	-47.3321
		-0.791796	-47.0571
		-2.19226	-57.862
		-2.11316	-56.9887
		-2.03564	-56.1167
		-1.95044	-55.2415
		-1.85918	-54.3681
		-1.24112	-46.4922
		-1.81461	-45.1435
		-2.55395	-43.7489
		-3.34728	-75.6895
		-3.13552	-52.6275
		-2.81783	-49.1018
		-2.73892	-48.2181
		-2.78188	-64.8627
		-3.25145	-61.7946
		-3.17876	-60.9208
		-3.10477	-60.0476
		-2.95252	-58.3018
		-3.09592	-44.2012
		-16.8058	15.3947
		-17.4784	15.7484
		-16.196	14.1065
		-15.449	14.6746
		-14.8321	13.3953
		-14.7652	14.3083
		-14.0087	14.842
		-14.4653	17.9427
		-4.121	21.0275
		-6.15296	12.4923
		-5.41797	13.5619
		-4.59941	14.8921
		-9.08353	13.2547
		-8.28389	13.5833
		-6.04843	14.8499
		-4.53457	15.7657
		-9.02112	13.8655
		-7.50047	14.8012
		-8.95502	14.7428
		-8.19395	15.2116
		-12.8131	13.3104
		-11.9597	13.8999
		-11.1729	14.2159
		-9.64876	15.1485
		-13.3884	13.5636
		-12.6287	14.078
		-11.867	14.5793
		-11.1044	15.0701
		-9.57874	16.0285
		-8.81641	16.4993
		-5.77386	18.3499
		-13.3199	14.4616
		-12.5588	14.9704
		-11.7962	15.4674
		-13.2486	15.359
		-12.4864	15.8627
		-8.6693	18.2584
		-7.90707	18.7231
		-7.14559	19.1851
		-6.38491	19.6453
		-9.38594	26.2266
		-1.02195	14.5463
		-0.647245	30.0025
		0.902577	-76.6671
		2.07917	-74.8676
		2.6985	-74.42
		1.93682	-73.9488
		1.80513	-73.0274
		2.55203	-72.5801
		1.18339	-72.5572
		1.96733	-72.1109
		2.74423	-71.6652
		1.3713	-71.6422
		2.14009	-71.1973
		8.67061	-73.1425
		7.29281	-73.1192
		8.04611	-72.671
		7.46259	-72.2011
		8.25056	-71.7532
		3.30794	-73.9715
		4.54471	-73.073
		7.65208	-71.2844
		3.17396	-73.0502
		4.71117	-72.1565
		5.49376	-71.7101
		4.11825	-71.6879
		1.8063	-61.3573
		2.55978	-60.9164
		1.20733	-60.0389
		1.94383	-50.555
		8.73342	-69.0083
		5.19017	-69.4206
		8.22742	-67.6372
		7.58559	-67.1786
		4.6592	-61.3545
		3.23383	-61.3567
		4.74077	-60.469
		3.39304	-59.5922
		5.26403	-55.1942
		9.04708	-75.8365
		11.2384	-74.0118
		10.1931	-74.0926
		10.7927	-73.6414
		11.2691	-73.0707
		9.41035	-73.6167
		9.42567	-72.6937
		10.2316	-72.2657
		8.84182	-72.223
		10.4995	-71.224
		9.35866	-69.4724
		10.1606	-63.1232
		8.5918	-11.4674
		7.21826	-11.4007
		5.6991	-9.52885
		4.76317	-7.40452
		5.92914	-5.57608
		5.32295	-4.27197
		5.69616	-3.75426
		8.43842	-9.66751
		7.02588	-9.64404
		7.69248	-9.20535
		6.28135	-9.18478
		6.94711	-8.74503
		7.60968	-8.30363
		6.86398	-7.8442
		8.17537	-6.95385
		6.10265	-7.39602
		6.78505	-6.93512
		6.67778	-6.03422
		8.1392	-1.92235
		6.16239	-2.38034
		5.97872	-1.46039
		13.2504	-16.6651
		14.0876	-16.4845
		13.987	-15.6534
		12.5408	-15.5947
		13.2198	-15.173
		13.8066	-13.8519
		11.0423	-14.6303
		13.0391	-13.3785
		10.9223	-13.7662
		11.5979	-13.3386
		9.61957	-13.4985
		10.8355	-12.873
		11.5087	-12.4428
		12.1803	-12.0112
		10.0848	-12.4031
		10.7573	-11.9717
		11.4281	-11.5388
		10.6798	-11.0672
		9.93206	-10.5982
		10.5139	-9.25397
		11.1743	-8.8126
		9.10314	-9.22831
		10.424	-8.34493
		9.67404	-7.87939
		9.57649	-6.96927
		8.82522	-6.50625
		11.5086	-5.61923
		10.7488	-5.15309
		11.3808	-4.69857
		9.98841	-4.68849
		10.6165	-4.23307
		11.2392	-3.776
		9.85076	-3.76888
		10.4687	-3.31105
		11.0806	-2.8517
		9.08321	-3.3058
		9.69567	-2.84725
		10.3016	-2.38735
		9.5186	-1.92404
		10.7435	-1
		13.3376	-9.31452
		12.008	-4.24231
		11.8565	-3.3173
		12.7754	-4.71023
		12.6301	-3.78432
		12.4681	-2.85699
		11.6863	-2.3909
		13.8587	-2.86313
		14.4648	-2.39995
		13.6738	-1.93163
		14.2676	-0.533371
		14.7779	-16.9074
		15.4246	-16.4737
		14.7535	-16.1396
		6.38984	1.27384
		8.17537	4.95385
		8.26887	5.86055
		6.94711	6.74503
		7.69248	7.20535
		8.5167	8.56822
		4.35141	9.39411
		5.1432	10.7291
		4.46298	11.1574
		5.20813	11.6166
		6.76699	13.4291
		5.61383	16.9084
		4.17132	16.8704
		5.17498	20.8312
		3.1603	12.8924
		4.00455	25.179
		3.31322	25.6038
		2.97648	31.3721
		4.44693	32.2905
		3.05705	32.2773
		3.79529	32.7385
		2.41233	32.7261
		3.1554	33.1889
		2.52808	33.6412
		3.28277	34.1073
		6.00279	35.9834
		6.62624	36.4504
		5.24771	36.4345
		5.87992	36.8993
		5.13496	37.3463
		10.4132	13.9677
		8.96793	13.9266
		13.9594	22.1297
		13.3169	23.4028
		12.6143	23.7852
		11.8565	1.3173
		9.69567	0.847254
		11.6251	4.5379
		9.47086	4.05693
		11.7323	5.45462
		8.82522	4.50625
		11.8319	6.36948
		12.5845	6.84069
		12.0133	8.1942
		11.4244	28.9635
		9.21622	28.3985
		10.7114	29.3514
		10.7461	30.2297
		11.5245	31.6018
		10.1283	33.2804
		12.1745	29.4694
		12.2407	31.2375
		0.245269	-77.1068
		0.165806	-76.2016
		0.0699532	-64.8801
		0.227589	22.0231
		-0.271147	15.0016
		-0.419952	31.6647
		10.9007	-0.0738618
		10.3016	0.387345
		11.6863	0.390897
